# Supplementary material for: Estimation of population mean in the presence of measurement error and non response under stratified random sampling
Source: PLoS One. 2018 Feb 5;13(2):e0191572. doi: 10.1371/journal.pone.0191572 (PMC5798808; doi:10.1371/journal.pone.0191572)
Supplement: S1 File — (ZIP) [file pone.0191572.s001.zip]

Archive with 4 entries (4 files):
- kadilar data set..csv
- pak data.csv
- sarndal data 1.csv
- sarndal data set 2.csv
