# Supplementary material for: Estimation of population mean in the presence of measurement error and non response under stratified random sampling
Source: PLoS One. 2018 Feb 5;13(2):e0191572. doi: 10.1371/journal.pone.0191572 (PMC5798808; doi:10.1371/journal.pone.0191572)
Supplement: S1 File — (ZIP) [file pone.0191572.s001.zip › kadilar data set..csv]

(x )No. of students	(y) No. of teachers
16750	586
800	24
16300	300
13500	324
13100	825
5300	96
46000	2530
8000	175
11900	540
300	6
40900	3272
10000	400
4750	131
9350	275
19350	581
1500	90
5400	92
31060	496
3640	182
17500	350
10545	364
49000	49
5125	112
11625	581
16250	488
16700	267
3054	107
32700	1472
16160	485
6000	300
36000	1800
7700	193
336500	20190
79000	3160
7050	247
100000	6500
105000	4725
18250	639
43000	2365
11000	275
107800	7007
4000	240
42000	2730
7440	297
313200	62640
10000	400
100	1
17200	275
3500	210
3520	183
11250	562
3305	66
37500	3487
7045	176
11680	250
24750	495
5560	306
5100	76
17480	1311
875	35
8200	107
460	4
11500	460
21000	160
4650	112
6800	91
1000	100
5060	124
400	40
2891	290
5000	150
953	93
3600	126
1558	93
115500	1155
4017	40
9000	405
11500	460
4500	292
9700	194
1220	24
12400	471
1700	34
5000	150
5550	111
91250	2280
3800	152
56000	1120
46650	933
26500	1590
5055	76
5100	102
1110	33
5064	172
1116	20
2065	37
1120	31
4200	63
14350	100
6510	78
37040	2222
74600	4476
460	28
32260	1936
96800	5808
240	14
86500	8650
10800	432
300	30
19000	1330
104900	3671
1000	70
11920	834
33950	2886
12500	1000
280	17
350	21
6000	156
3500	280
5000	450
1000	60
56500	5650
220000	15400
15000	390
8000	320
53000	1325
27100	1084
27670	1107
100	2
100	2
150	3
350	12
111000	2220
4750	153
3000	90
6700	201
3500	70
69500	2085
113000	3164
5050	131
53365	2668
3750	94
19841	595
25500	637
2350	108
1600	48
5065	203
700	5
4950	248
3950	126
13500	338
44249	1947
129750	6488
1445	65
470800	117700
11200	67
15050	677
12000	960
2600	130
10000	500
30300	3030
2250	90
350	8
2715	163
19000	475
8400	210
200	4
200	5
140	3
3000	60
9800	196
58000	2030
1500	38
2500	88
24500	490
200	6
21500	538
0	0
54000	1350
12700	445
450	45
1750	36
7900	474
6225	1245
151050	5287
138000	11730
5200	260
18700	1496
36500	1460
8800	352
27400	137
4170	71
315	6
4200	126
88500	2655
75000	2250
30000	390
7895	188
350	7
13000	325
18400	828
3500	98
700	11
6200	248
5700	68
3640	73
21250	1914
45350	1587
6470	388
1450	36
57645	4450
6600	165
1600	72
1500	38
10250	308
7000	133
26010	468
800	40
80000	5840
19000	475
25500	1275
25960	3115
6100	305
14000	700
1180000	165200
2500	50
34600	1038
13125	276
1600	128
185000	11100
8450	423
511500	40920
40200	3216
12340	987
1500	50
36000	2412
38960	117
4625	370
51600	9546
7646	244
4734	237
13000	1820
10600	212
34122	819
43350	3902
57000	3306
16150	323
18000	360
23100	693
600	18
560	14
1400	42
20000	800
550	17
40	0
13700	865
8600	387
149000	15645
113100	11310
98000	24010
656000	183680
515000	149350
112050	8404
104975	9448
235917	47183
31067	3107
68763	6189
207000	22149
269500	32340
23800	1666
23800	1666
231760	13906
19635	648
1140	68
14000	840
18610	930
87000	6960
162910	13033
240000	21200
109500	7550
23381	1523
62000	2170
44000	1760
12200	610
11000	550
16000	1040
31200	624
230000	13800
26100	4959
8000	110
4475	134
28150	563
100	2
3450	121
137050	8223
10000	250
11360	158
1750	18
9800	441
940	14
9500	190
11000	550
4000	120
2300	92
2880	130
500	30
200000	5000
2408	168
8700	200
20400	551
21280	1596
114400	4004
10800	540
3350	117
1570	63
210	8
22400	336
3525	159
1343	54
15630	938
5970	239
6000	330
30000	840
3500	18
26500	1325
7600	114
156775	6271
24850	2236
1150	86
38600	772
21000	630
137600	6880
25150	1509
83400	2168
80000	2400
21500	1827
20200	1565
75000	2625
2157	32
5290	79
10550	84
43900	1975
37886	378
4700	47
15305	230
5200	78
6950	104
15900	477
25955	908
39720	1509
1080	9
230	5
3825	342
7400	222
2000	50
3025	211
1250	63
920	18
38000	760
1600	43
10400	416
34300	1029
3298552	331337
117700	11770
60000	8400
136350	8863
6600	660
6600	660
16950	1695
23400	1872
37500	3000
13000	910
21500	215
90000	4500
13770	816
18000	540
13500	270
950	116
9500	285
21600	0
14200	710
2800	224
4600	230
435000	35000
371000	30000
18000	576
2900	81
520	21
2500	85
8700	374
775	25
11020	551
9300	465
10810	541
83800	3184
300	6
4150	104
800	16
8700	218
20000	600
3400	85
52930	1618
111950	3358
49020	1960
130300	10424
17850	482
64205	4173
1425	49
43300	1299
260000	1300
20000	300
9575	766
50700	2687
9500	399
10860	1086
24000	1200
700	28
675000	40500
3600	144
35500	710
26600	1090
32550	2278
127000	4445
20700	311
14200	994
28000	280
27800	1668
57800	1734
8250	149
1050	21
82680	6614
23000	920
28000	1540
21250	1912
37850	2120
1800	26
31000	775
15240	762
6820	150
214500	6435
1043239	135621
94430	6138
812135	52789
911490	88414
30000	2100
392040	37244
72200	2888
2000	100
2550	128
25000	1025
1750	70
7550	226
1440	50
38000	2280
3770	132
2220	44
2750	110
31400	942
27300	1092
39100	977
4600	184
37900	568
37440	749
60550	2422
14200	426
6750	337
32000	1696
4800	240
16500	412
13500	810
6700	469
4100	184
28500	285
12550	439
20300	609
20000	400
52000	2600
150000	18750
12204	610
15300	382
3450	276
64300	2894
29000	2900
34750	2764
23000	644
9600	588
8000	400
17557	1404
7000	525
5200	95
81000	1620
31100	1250
105650	2641
2750	83
3000	105
53000	1696
15030	376
2995	78
1544	38
11400	764
8100	470
2400	132
5500	308
1300	70
107300	5580
14220	597
1150	58
31550	1514
2950	153
15000	660
27800	1056
84350	4218
311850	23389
1400	67
8300	307
74900	1723
22700	45
40250	1411
7550	227
3350	84
70720	919
28500	1140
6400	173
32600	652
1625	65
14500	261
11400	228
25000	400
3700	118
7200	144
5200	104
30000	300
2500	42
3600	72
30600	918
4826	236
3753	60
9000	270
26000	546
6310	315
42078	1051
8300	207
63000	1260
31600	632
7750	232
64800	2721
29600	444
1750	105
16100	573
74150	964
11650	466
49000	980
11025	276
25000	1020
13500	30
14000	2050
28000	600
382000	382
3196	89
2000	50
16000	320
15800	142
14454	600
21800	700
6000	240
8735	0
12000	144
1777	80
16200	492
4600	92
25000	750
6330	317
8400	268
944	25
3954	115
35200	350
202789	5070
70950	3193
14500	435
12800	282
9300	233
6200	248
25600	896
31600	1580
2000	100
4250	213
9000	270
6500	293
14050	253
7000	140
5500	165
10000	150
32700	654
39600	396
28740	1437
120000	2400
20000	500
15000	375
4000	100
5000	125
1400	35
12500	312
3600	90
300	7
2500	63
600	15
6400	160
5500	138
86000	4300
26775	321
1750	105
188300	7532
15900	318
1000	25
20000	600
11800	366
16000	480
17200	430
174650	8732
800	20
8400	200
35800	1611
7500	450
7550	189
5150	230
77500	3875
6750	405
43000	1450
15916	375
15000	300
22250	1668
25400	381
5650	283
23700	861
38600	1930
3250	52
34500	862
15500	612
27100	1897
8900	267
4600	368
32250	645
5200	130
3100	140
18100	543
160900	8527
7350	345
4550	0
900	10
19100	668
12800	768
24450	855
13950	419
4610	0
36050	1442
4300	172
33500	1508
29000	240
9300	232
30700	215
17500	175
21480	103
18850	660
10000	350
4000	120
3500	122
7803	234
5800	261
26000	650
13500	270
13800	207
9500	95
13500	243
32200	290
14400	144
21252	633
3700	110
47300	1200
34565	2074
33950	1358
11453	596
1300	26
450	9
300	6
800	16
280	6
1300	26
0	0
11700	293
28000	840
18550	890
7250	268
6670	307
5810	174
20500	820
23120	879
1530	44
815	27
3950	71
7000	140
9000	63
70	18
19618	274
4870	57
7850	393
123400	6787
9600	288
700	35
2340	117
15000	900
16300	897
19450	973
12450	934
19350	968
8300	664
29900	2542
151000	4530
5900	106
12535	438
40200	1005
12600	315
600	9
12780	320
1150	69
47800	3346
1400	21
380	4
900	22
8615	301
10600	265
33600	1008
15660	172
14600	503
6500	162
33300	999
13770	370
1250	65
1000	50
2550	85
12200	600
27000	4050
1800	216
9300	465
3750	525
650	45
32230	1755
4400	70
900	23
22800	730
63170	1895
15800	395
11500	380
7100	497
18500	980
99900	6993
1150	40
28500	855
1085	27
18025	270
2400	84
2065	75
29000	667
16000	1376
290	15
50	0
320	11
400	1
4500	315
15400	800
7650	380
4500	150
6300	210
1900	100
400	35
15000	800
3200	230
51600	1600
2599	75
193	6
392	11
33605	1075
25845	827
10167	315
3261	101
1585	51
10000	190
700	12
9600	336
3600	90
19700	650
1500	30
250	5
400	8
450	9
2480	99
2550	115
1200	50
990	40
3000	105
2050	62
10500	210
2100	42
9900	198
1730	17
7000	210
2650	53
1200	24
12000	300
5000	100
634	16
100	3
700	14
800	24
4000	32
14000	245
2800	28
360	5
5200	88
90	1
1250	19
1390	14
200	2
260	5
1500	18
459	5
292	4
3775	77
597	7
770	9
200	2
1260	44
3400	44
120	1
9050	198
300	6
7900	95
600	7
6270	75
4790	62
4110	53
4500	58
7030	92
500	5
0	0
550	14
350	4
500	8
100	1
30	1
2400	28
2400	125
200	4
2100	25
10000	400
