# Supplementary material for: Estimation of population mean in the presence of measurement error and non response under stratified random sampling
Source: PLoS One. 2018 Feb 5;13(2):e0191572. doi: 10.1371/journal.pone.0191572 (PMC5798808; doi:10.1371/journal.pone.0191572)
Supplement: S1 File — (ZIP) [file pone.0191572.s001.zip › pak data.csv]

Wheat Area (x)	Wheat Production(y)
161.1	274.5
115	207.8
13	21.5
48.6	99.1
129.1	169.2
223.4	595.9
83.3	148.6
175.7	332.8
168.7	383.5
289.3	846
163.1	490.4
401	1122.9
158.2	294
131.9	357
211.3	543.6
159.1	311.5
236.3	755
161.5	464.8
185.7	496.1
166.3	493.7
62.3	155.7
194.2	577.4
218.9	746.7
149.3	460.2
150.9	516.4
199.9	590.3
186.6	600.3
229.5	714.3
261	752.8
315.7	854.7
198.7	503.8
167.1	388.4
158.6	406.3
295.4	885
320.5	870.2
346	989.6
102.8	376
97.5	363.2
43.6	158.3
100.2	376.2
77.5	277.9
14.1	37.7
34	94.2
31.3	88.2
39.2	113.7
32.1	89.3
122.6	451.9
1.4	3.7
63	218.6
41.3	130.2
55.2	160
30.3	98.9
14.3	55.4
39.6	154.9
32.2	121.7
11.4	32.5
33.3	93
13.6	42.2
0.9	2.6
35.3	83.6
33	86.4
23.4	56.8
50	99
46.9	93.2
39.4	39.3
13.2	12.1
22.4	11
38.1	95.8
6.9	12.4
14.5	26.8
37.4	75.2
1.4	2.2
28.9	35.6
62.4	71.3
49.1	57.1
22.6	20.3
25.8	17.9
20.4	16.8
8	16.2
45.3	84.4
7.3	17.5
10.7	19.5
21.3	16.6
18.2	23.9
13.4	20.6
11.5	21.9
5.6	6.1
27.2	24.8
7	9
7.3	9.7
5.2	7.4
1.9	2.4
4.3	6.7
4.2	5.2
2.8	5.9
9.8	15.6
6.5	10.4
9.8	15.3
15.9	32.5
3.5	4.9
16.6	32.2
2.8	4.7
14.9	28.9
14.8	28.2
0.2	0.3
4.2	6.5
0	0
7.9	12.7
87.6	222.5
44.7	113.4
0	0
11.5	27.1
6	9.8
43.5	80.7
17.4	26.3
11.5	17.7
7.6	15
1.5	2.2
4.9	8.4
0	0
55.5	133.9
7.5	13.1
