# Supplementary material for: Estimation of population mean in the presence of measurement error and non response under stratified random sampling
Source: PLoS One. 2018 Feb 5;13(2):e0191572. doi: 10.1371/journal.pone.0191572 (PMC5798808; doi:10.1371/journal.pone.0191572)
Supplement: S1 File — (ZIP) [file pone.0191572.s001.zip › sarndal data 1.csv]

(x) 1982 gross national product	(y) 1983 population
4535	20.5
122	3.7
135	6.6
122	4.4
715	9.1
76	2.4
36	4.7
234	1.6
3425	45.9
465	33.6
330	1.1
416	12.2
172	5.1
822	9.3
698	18.7
99	2
2712	3.3
299	9.7
136	6.4
123	7.5
81	1.8
123	0.9
1758	21.1
465	13.3
178	5.7
7722	89
144	5.7
123	3.4
212	5.2
8234	31.8
935	20.3
95	2.7
922	6.8
325	14.6
535	20.3
558	31.1
386	6.2
640	7.7
27909	24.9
266	2.4
1740	10
767	5.9
356	5.2
870	7.9
158	5.3
262	4
300	2.2
19635	75.1
262	3
415	2
772	1.1
305690	233.9
8949	29.6
539	6
27474	129.6
2516	11.6
3819	27.5
1288	9.2
47	0.9
573	3.4
2204	18.7
1001	2.9
6907	15.1
315	14.5
375	0.4
1288	94.6
650	35.3
30250	1024
239	0.6
1750	19.1
93	2.1
18413	730
8945	159.4
6970	42
2710	14.6
2121	4
119000	117.1
419	3.2
3044	1.6
32	4.2
2681	15.2
165	1.8
247	15.7
687	1.1
3302	92.9
4168	51.9
595	0.2
7509	40.5
15638	10.4
1478	2.5
491	15.4
1589	10.4
3853	49.4
6315	47.2
2917	1.1
371	6.2
266	2.8
7447	7.5
10388	9.8
4603	8.9
8514	15.4
6314	5.1
5235	4.8
62731	55
11727	16.7
75709	61
4089	9.8
5542	10.6
1757	3.5
38223	56.8
15428	14.3
5884	4.1
14561	36.5
2472	10.1
7109	22.7
20424	38.2
11541	8.3
10856	6.4
53693	55.7
7053	22.8
