# Supplementary material for: Estimation of population mean in the presence of measurement error and non response under stratified random sampling
Source: PLoS One. 2018 Feb 5;13(2):e0191572. doi: 10.1371/journal.pone.0191572 (PMC5798808; doi:10.1371/journal.pone.0191572)
Supplement: S1 File — (ZIP) [file pone.0191572.s001.zip › sarndal data set 2.csv]

(x) 1980 population	(y) 1983 population
18.7	20.5
3.4	3.7
6.1	6.6
4.1	4.4
8.5	9.1
2.3	2.4
4.5	4.7
1.5	1.6
42.3	45.9
31.1	33.6
1	1.1
11.5	12.2
4.8	5.1
8.2	9.3
16.7	18.7
1.8	2
3	3.3
8.7	9.7
6	6.4
7	7.5
1	1.8
0.9	0.9
20.1	21.1
12.1	13.3
5.3	5.7
80.6	89
5.2	5.7
3.3	3.4
4.6	5.2
28.6	31.8
18.7	20.3
2.5	2.7
6.4	6.8
13.2	14.6
18.6	20.3
26.4	31.1
5.8	6.2
7.1	7.7
24	24.9
2.2	2.4
9.7	10
5.4	5.9
4.7	5.2
6.9	7.9
5	5.3
3.7	4
2.2	2.2
69.3	75.1
2.7	3
2	2
1.1	1.1
227.7	233.9
28.2	29.6
5.6	6
121.3	129.6
11.1	11.6
27.1	27.5
8.1	9.2
0.9	0.9
3.2	3.4
17.3	18.7
2.9	2.9
15	15.1
14.5	14.5
0.3	0.4
88.7	94.6
33.6	35.3
1002.8	1024
0.6	0.6
17.9	19.1
2	2.1
663.6	730
146.4	159.4
38.3	42
13.2	14.6
3.9	4
116.8	117.1
2.9	3.2
1.4	1.6
3.9	4.2
13.9	15.2
1.6	1.8
14	15.7
1	1.1
82.6	92.9
48.1	51.9
0.2	0.2
38.1	40.5
9.2	10.4
2.4	2.5
14.7	15.4
8.7	10.4
46.5	49.4
44.4	47.2
1	1.1
5.8	6.2
2.6	2.8
7.5	7.5
9.8	9.8
8.9	8.9
15.3	15.4
5.1	5.1
4.8	4.8
53.7	55
16.7	16.7
61.6	61
9.6	9.8
10.7	10.6
3.4	3.5
56.4	56.8
14.1	14.3
4.1	4.1
35.6	36.5
9.9	10.1
22.2	22.7
37.4	38.2
8.3	8.3
6.4	6.4
55.9	55.7
22.3	22.8
